# Supplementary material for: Analysis of postoperative intraocular pathologies in patients with mature cataracts
Source: PLoS One. 2022 Jan 31;17(1):e0263352. doi: 10.1371/journal.pone.0263352 (PMC8803149; doi:10.1371/journal.pone.0263352)
Supplement: S1 File — (XLSX) [file pone.0263352.s002.xlsx]

## Sheet: data
SN	laterality 1: Rt 2: Lt	sex 1. M 2. F	Age	OCT Quality	FU_interval_(last retina exam)	1. brunescent 2. white	AXL	fellow eye	intraocular pathology (mature cataract eye)	operation (type)	DM 0: no 1: yes	HTN 0: no 1: yes	post op finding
1	2	2	76	0	7	1	23.18	eAMD	eAMD	PE PCL	0	0
2	2	1	82	1	37	2	23.61	normal	normal	PE PCL	0	0
3	1	2	85	3	28	1	24.31	drusen	drusen	PE PCL	0	1
4	1	1	58	0	22	2	24.23	normal	normal	PE PCL	0	0
5	1	1	51	0	12	2	24.4	normal	normal	PE PCL	0	0
6	2	1	55	0	4	2	23.51	diabetic retinopathy	diabetic retinopathy	PE PCL	1	0
7	1	2	83	2	8	2	22.24	normal	epiretinal membrane	PE PCL	0	0
8	2	1	49	0	4	2	24.22	drusen	drusen	PE PCL	0	0
9	2	1	81	0	11	1	23.15	glaucoma	glaucoma	PE PCL	0	1
10	2	1	87	0	52	1	23.48	drusen	drusen	PE PCL	1	1
11	1	1	59	0	22	2	22.52	normal	normal	PE PCL	1	0
12	2	2	53	0	1	2	23.4	normal	normal	PE PCL	0	0
13	1	2	69	0	22	1	30.92	myopic degeneration	myopic degeneration	PE PCL	0	1
14	2	1	59	0	10	1	24.3	ERM	normal	PE PCL	1	1
15	1	2	93	0	4	1	23.04	normal	normal	PE PCL	1	0
16	1	2	49	1	6	2	23.26	peripheral chorioretinal atrophy	peripheral chorioretinal atrophy	PPV, sulcus IOL	0	0	high IOP
17	2	1	81	0	39	1	23.52	eAMD	eAMD	PE PCL	0	1
18	1	2	90	0	2	1	22.04	normal	normal	PE PCL	0	1
19	1	1	74	0	8	1	24.32	normal	normal	PE PCL	0	0
20	1	2	51	0	1	2	24.5	lattice	normal	PE PCL	0	0
21	2	1	54	0	21	2	23.2	normal	normal	PE PCL	0	0	high IOP
22	2	2	77	0	32	1	22.8	drusen	Drusen	PE PCL	0	0
23	1	1	51	1	8	2	24.53	normal	normal	PE PCL	1	1
24	1	2	77	0	67	1	25.22	normal	myopic degeneration	PE PCL	0	1
25	1	2	79	0	3	1	24.19	normal	normal	PE PCL	1	0
26	2	1	74	1	14	2	23.64	normal	normal	PE PCL	0	0
27	1	2	71	0	17	2	24.37	normal	normal	PE PCL	0	0
28	2	1	67	0	8	2	23.13	glaucoma	normal	PE PCL	1	1
29	1	1	65	0	1	2	24.28	normal	normal	PE PCL	0	0
30	1	1	76	1	1	1	24.24	normal	normal	PE PCL	0	0
31	2	1	58	0	11	2	23.07	normal	normal	PE PCL	1	1
32	2	1	54	0	31	2	24.87	normal	normal	PE PCL	1	0
33	1	1	57	0	29	2	23.67	normal	normal	PE PCL	0	1
34	2	1	78	0	7	1	24.28	normal	normal	PE PCL	0	0
35	1	2	83	0	1	1	26.73	myopic degeneration	myopic degeneration	PE PCL	0	0
36	1	1	63	0	58	1	24.63	normal	normal	PE PCL	1	1
37	2	1	62	0	1	1	22.81	diabetic retinopathy	diabetic retinopathy	PE PCL	1	1
38	1	1	58	0	18	1	23.19	normal	normal	PE PCL	0	1
39	2	2	89	0	1	1	22.6	drusen	drusen	PE PCL	0	1
40	1	1	84	4	75	1	24.11	drusen	drusen	PE PCL	1	1
41	2	1	60	0	15	2	23.91	normal	normal	PE PCL	0	1
42	1	1	80	0	7	1	22.94	normal	normal	PE PCL	0	0
43	2	2	61	0	33	2	23.33	diabetic retinopathy	diabetic retinopathy	PE PCL	1	0
44	1	2	71	0	9	2	23.1	normal	normal	PE PCL	0	1
45	2	1	80	0	11	1	23.98	normal	normal	PPV, SF	1	1
46	1	2	75	2	11	1	23.17	normal	retinal tear	PE PCL	0	1
47	2	1	81	0	12	1	23.83	normal	normal	PE PCL	0	0
48	2	2	82	0	19	1	23.48	normal	normal	PE PCL	0	1
49	1	1	73	1	8	2	23.68	normal	normal	PE PCL	0	0
50	1	2	59	1	5	2	23.42	normal	normal	PE PCL	0	0
51	2	2	73	2	20	1	24.26	normal	normal	PE PCL	0	0
52	1	2	85	0	32	1	20.87	BRVO	normal	PE PCL	1	1
53	1	1	66	0	31	1	22.99	normal	GA	PE PCL	0	0
54	1	1	70	0	1	1	22.92	normal	normal	PE PCL	0	0
55	2	1	54	1	40	2	24.19	normal	normal	PE PCL	0	1
56	1	1	57	0	20	1	24.01	diabetic retinopathy	diabetic retinopathy	PE PCL	1	0
57	2	2	62	0	11	2	23.31	normal	normal	PE PCL	0	0
58	2	1	64	1	9	1	23.3	normal	normal	PE PCL	1	1
59	1	1	44	0	8	2	24.83	normal	normal	PE PCL	0	0
60	2	2	85	0	22	1	22.58	normal	normal	PE PCL	0	0
61	1	2	72	0	31	1	24.73	normal	normal	PE PCL	1	1
62	2	1	57	1	4	2	22.99	normal	normal	PE PCL	1	1
63	2	1	70	0	4	1	25.17	normal	normal	PE PCL	0	0
64	1	2	47	0	3	1	28.34	normal	normal	PE PCL	0	0
65	2	2	78	0	9	1	24.26	normal	normal	PE PCL	0	1
66	1	1	62	0	1	1	23.7	diabetic retinopathy	diabetic retinopathy	PPV, sulcus IOL	1	1
67	2	2	63	0	5	1	22.81	normal	normal	PE PCL	1	0
68	1	2	69	0	4	1	23.98	normal	normal	PE PCL	0	0
69	1	1	69	1	8	1	23.6	normal	normal	PE PCL	1	1
70	1	1	82	0	8	2	23.78	normal	RPE scar	PE PCL	0	1
71	2	1	84	3	5	1	23.7	normal	epiretinal membrane	PE PCL	1	1
72	1	2	84	0	3	1	22.46	normal	normal	PE PCL	0	0
73	1	1	68	0	4	1	24.35	normal	normal	PE PCL	1	1
74	2	2	64	0	7	1	23.98	normal	normal	PE PCL	1	0
75	2	2	63	1	4	2	23.15	normal	normal	PE PCL	0	0
76	1	2	80	3	9	1	21.78	normal	normal	PE PCL	0	0
77	1	1	34	2	1	2	22.65	normal	RD	PE PCL	0	0
78	2	1	82	0	5	1	23.28	BRVO	BRVO	PE PCL	0	0
79	2	2	83	0	4	1	23.86	normal	normal	PE PCL	0	1
80	2	1	62	0	8	1	25.25	normal	normal	PPV, sulcus IOL	1	0
81	2	1	59	1	7	1	24.11	normal	normal	PE PCL	1	1
82	1	1	56	5	3	2	24.72	glaucoma	normal	PE PCL	0	0
83	2	1	51	1	4	1	30.13	myopic degeneration	myopic degeneration	PE PCL	0	0
84	2	2	78	0	6	2	23.04	normal	normal	PE PCL	0	1
85	1	1	64	0	1	2	23.75	normal	normal	PE PCL	0	0
86	2	1	78	0	1	1	29.64	normal	myopic degeneration	PPV, SF	1	1
87	2	2	68	1	5	1	28.43	normal	normal	PE PCL	0	0
88	1	1	53	1	1	2	23.42	normal	normal	PE PCL	0	0
89	1	1	52	0	1	2	25.27	normal	normal	PE PCL	0	0	high IOP
90	1	2	64	1	4	1	24.32	lattice	lattice	PE PCL	1	1
91	1	2	78	1	4	1	22.34	normal	normal	PE PCL	0	1
92	2	2	69	0	15	1	21.85	glaucoma	glaucoma	PE PCL	0	0
93	2	1	77	0	8	1	22.76	normal	normal	PE PCL	0	1
94	1	1	48	0	39	2	24.72	normal	normal	PE PCL	0	0	high IOP
95	1	2	86	1	8	2	22.77	normal	glaucoma	PE PCL	0	1
96	2	1	45	0	3	2	25.6	glaucoma	glaucoma	PE PCL	0	0
97	1	1	55	0	1	1	24.06	normal	normal	PE PCL	0	0
98	1	1	80	0	5	1	23.41	normal	normal	PE PCL	0	0
99	1	1	71	0	1	2	23.07	normal	normal	PPV, SF	0	0
100	1	1	86	1	7	1	23.92	normal	normal	PE PCL	0	1
101	1	1	78	0	5	1	23.15	drusen	drusen	PE PCL	0	1
102	1	1	67	0	4	1	23.51	normal	normal	PE PCL	0	1
103	1	1	68	0	7	1	29.01	myopic degeneration	myopic degeneration	PE PCL	1	1
104	2	2	40	0	4	2	23.14	normal	normal	PE PCL	0	0
105	1	1	90	1	7	1	24.39	normal	normal	PE PCL	0	1
106	1	1	82	0	8	1	24.58	normal	normal	PPV, sulcus IOL	0	1
107	1	1	55	1	1	2	25.33	normal	normal	PE PCL	1	1
108	2	1	81	1	3	1	27.59	lattice	lattice	PE PCL	0	1
109	2	1	58	0	5	2	24.08	normal	normal	PE PCL	1	1	high IOP
110	1	1	79	0	8	1	22.8	normal	lattice	PE PCL	0	0
111	1	2	84	0	6	1	24.42	ERM	epiretinal membrane	PE PCL	0	0	pseudophakic CME
112	1	1	61	0	1	1	24.35	normal	normal	PE PCL	0	0
113	2	1	62	0	4	2	23.05	normal	normal	PPV, SF	0	0
114	1	1	68	1	13	1	25.32	retinal tear	retinal tear	PPV, sulcus IOL	1	0
115	2	2	82	0	7	1	23.16	normal	normal	PE PCL	0	0
